# Supplementary material for: Effects of Non-Fermented Red Ginseng Marc in a Commercial Liquid Feeding System on Growth Performance, Fecal Short-Chain Fatty Acids, Blood Profiles, and Pork Quality in Growing Finishing Pigs
Source: Animals (Basel). 2026 May 27;16(11):1631. doi: 10.3390/ani16111631 (PMC13255600; doi:10.3390/ani16111631)
Supplement: Supplementary file 1 [file animals-16-01631-s001.zip]

Archive with 1 entries (1 files):
- animals-4300376-supplementary.pdf
